# Supplementary material for: The Multifaceted Impact of the SARS-CoV-2 Pandemic on Sexual Health, Function, and Behaviors: Implications for Public Health: A Scoping Review
Source: Healthcare (Basel). 2025 Mar 5;13(5):559. doi: 10.3390/healthcare13050559 (PMC11899024; doi:10.3390/healthcare13050559)
Supplement: Supplementary file 1 [file healthcare-13-00559-s001.zip]

Archive with 1 entries (1 files):
- healthcare-3473774-supplementary.pdf
